# Supplementary material for: Small-Molecule-Directed Endogenous Regeneration of Visual Function in a Mammalian Retinal Degeneration Model
Source: Int J Mol Sci. 2024 Jan 26;25(3):1521. doi: 10.3390/ijms25031521 (PMC10855388; doi:10.3390/ijms25031521)
Supplement: Supplementary file 1 [file ijms-25-01521-s001.zip]

Archive with 1 entries (1 files):
- ijms-2697662-supplementary.pdf
